# Supplementary material for: Polyaromatic Bis(indolyl)methane Derivatives with Antiproliferative and Antiparasitic Activity
Source: Molecules. 2023 Nov 23;28(23):7728. doi: 10.3390/molecules28237728 (PMC10707942; doi:10.3390/molecules28237728)
Supplement: Supplementary file 1 [file molecules-28-07728-s001.zip]

Archive with 1 entries (1 files):
- molecules-2690970-supplementary.pdf
